# Supplementary material for: Network Pharmacology Analysis Reveals Multi-Target Hepatoprotective Mechanisms of a Multi-Component Pharmacopuncture Against Ephedra-Associated Liver Injury with Implications for Mitochondrial Quality Control
Source: Medicina (Kaunas). 2026 Apr 29;62(5):849. doi: 10.3390/medicina62050849 (PMC13208707; doi:10.3390/medicina62050849)
Supplement: Supplementary file 1 [file medicina-62-00849-s001.zip]

Archive with 1 entries (1 files):
- medicina-4251411-supplementary.pdf
